# Supplementary material for: Effects of Delivering Guanidinoacetic Acid or Its Prodrug to the Neural Tissue: Possible Relevance for Creatine Transporter Deficiency
Source: Brain Sci. 2022 Jan 7;12(1):85. doi: 10.3390/brainsci12010085 (PMC8773658; doi:10.3390/brainsci12010085)
Supplement: Supplementary file 1 [file brainsci-12-00085-s001.zip]

Archive with 9 entries (9 files):
- Figure S1.tif
- Table S1.pdf
- Table S2.pdf
- Table S3.pdf
- Table S4.pdf
- Table S5.pdf
- Table S6.pdf
- Table S7.pdf
- Table S8.pdf
